# Supplementary material for: Date Vinegar: First Isolation of Acetobacter and Formulation of a Starter Culture
Source: Foods. 2024 Apr 30;13(9):1389. doi: 10.3390/foods13091389 (PMC11083709; doi:10.3390/foods13091389)
Supplement: Supplementary file 1 [file foods-13-01389-s001.zip]

Archive with 1 entries (1 files):
- foods-2918116-supplementary.pdf
